# Supplementary material for: Comprehensive analysis of key m5C modification-related genes in type 2 diabetes
Source: Front Genet. 2022 Oct 6;13:1015879. doi: 10.3389/fgene.2022.1015879 (PMC9582283; doi:10.3389/fgene.2022.1015879)
Supplement: Supplementary file 1 [file Table2.XLSX]

## Sheet: 附件2-T2D_m5c_exp
wilcoxGene	pValue
YBX1	0.986877
NSUN4	0.362669
TET3	0.115868
DNMT3A	0.525787
NSUN3	0.547599
MBD4	0.050171
NSUN7	0.380373
TET2	0.485809
NSUN2	0.334304
NSUN5	0.253454
UHRF2	0.277004
ZBTB33	0.314696
MECP2	0.115876
NSUN6	0.436637
TDG	0.478952
UNG	0.140747
SMUG1	0.951598
NEIL1	0.413335
NTHL1	0.771335
ZBTB4	0.00742651
MBD1	0.0318667
MBD2	0.353297
UHRF1	0.286983
MBD3	0.472147
DNMT1	0.126455
DNMT3B	0.364848
