# Supplementary material for: Comprehensive analysis of key m5C modification-related genes in type 2 diabetes
Source: Front Genet. 2022 Oct 6;13:1015879. doi: 10.3389/fgene.2022.1015879 (PMC9582283; doi:10.3389/fgene.2022.1015879)
Supplement: Supplementary file 3 [file Table1.XLSX]

## Sheet: Supplementary Table 1. T2D-rela
	logFC	AveExpr	t	P.Value	adj.P.Val	B
SLC16A10	0.315303	4.09696	5.01979	3.48e-06	0.05393	4.27338
DDIT4L	0.993947	5.67448	4.48695	2.61e-05	0.0970299	2.4132
RPL24	-0.33472	6.81423	-3.91334	0.000200883	0.153934	0.54312
ABCA1	-0.266152	3.65543	-3.8759	0.000228302	0.154035	0.426556
S100A4	-0.585624	3.76804	-3.84075	0.000257286	0.162313	0.317761
RPS4Y1	-0.350537	4.04553	-3.68828	0.000428944	0.208011	-0.146513
FGL2	-0.279431	3.57784	-3.59638	0.000580337	0.243396	-0.42024
PDK4	0.637621	6.11617	3.41885	0.00102732	0.256277	-0.935429
SHISA2	0.267318	4.09953	3.4093	0.00105883	0.256277	-0.962602
COX7A2	-0.309473	4.12343	-3.3532	0.00126326	0.264488	-1.12122
LDHB	-0.337561	3.94855	-3.19217	0.00207586	0.342694	-1.56582
LPL	-0.327151	4.06537	-3.13595	0.00246011	0.357538	-1.71721
CCNI	-0.357374	7.12943	-3.07192	0.00297821	0.385133	-1.88716
MGP	-0.563563	3.87587	-3.06679	0.00302382	0.387799	-1.90066
S100A6	-0.295141	3.94072	-3.02478	0.00342272	0.413147	-2.01057
BTG2	0.408046	5.45744	3.00562	0.00362036	0.422412	-2.0603
CRYAB	0.726521	7.97265	2.97253	0.00398702	0.436844	-2.14565
XIRP1	0.330747	5.06644	2.97022	0.00401378	0.436844	-2.15156
RPL35A	-0.523068	5.44467	-2.88295	0.00515876	0.47369	-2.37293
GLTSCR2	-0.297369	5.62832	-2.7828	0.00683977	0.503776	-2.62052
RPS12	-0.69715	8.90178	-2.73065	0.0079015	0.542546	-2.74665
IGFBP6	-0.270478	4.24407	-2.67603	0.00917336	0.575998	-2.8767
EGR1	0.330956	3.31774	2.57029	0.0121785	0.619538	-3.12236
OAZ1	-0.267244	10.9453	-2.56093	0.0124831	0.620876	-3.1437
ECH1	0.324947	8.41705	2.55603	0.0126456	0.624056	-3.15486
RPS3	-0.33461	6.99089	-2.53112	0.0135005	0.637118	-3.21126
DCN	-0.467049	4.25932	-2.50853	0.0143204	0.643081	-3.26202
ALDH9A1	-0.536741	5.11413	-2.42845	0.0176011	0.672176	-3.43891
SMYD1	0.364448	6.7262	2.42308	0.0178432	0.672176	-3.45058
MAOA	-0.505817	3.45136	-2.41866	0.0180449	0.672176	-3.46019
RPL30	-0.323246	5.04984	-2.41726	0.0181092	0.672176	-3.46323
PPP1R3C	0.59771	8.06422	2.39127	0.019341	0.675496	-3.51937
ACO1	-0.266506	4.11415	-2.34386	0.0217811	0.675496	-3.62044
BGN	-0.26567	4.14576	-2.34024	0.0219783	0.675496	-3.62809
HIST1H4C	-0.302543	5.898	-2.29983	0.0242884	0.675496	-3.71276
H3F3A	-0.312345	5.70554	-2.27726	0.0256704	0.675496	-3.75952
MYH1	0.57534	8.09152	2.25724	0.0269536	0.675496	-3.80064
RPS9	-0.364819	5.32185	-2.20994	0.0302117	0.675496	-3.89655
GPX4	-0.518703	6.85392	-2.20759	0.0303824	0.675496	-3.90127
NPC2	-0.282614	4.67847	-2.19678	0.0311776	0.675496	-3.92292
EEF1A1	-1.30865	9.08453	-2.19552	0.0312717	0.675496	-3.92544
ZFP36	0.265941	4.4095	2.18523	0.0320476	0.675496	-3.94595
CA3	0.701739	9.51208	2.18097	0.0323733	0.675496	-3.95441
MYL3	1.08187	10.2896	2.16274	0.0338021	0.675496	-3.99049
ALDH2	-0.457027	5.4066	-2.15776	0.0342019	0.675496	-4.0003
FOS	0.322956	3.11921	2.15086	0.0347629	0.675496	-4.01386
CD81	-1.11634	6.21519	-2.13995	0.0356652	0.675496	-4.03521
TPT1	0.372413	12.711	2.12428	0.0369985	0.675496	-4.06574
SLC25A4	0.801342	8.87987	2.12203	0.0371933	0.675496	-4.0701
CFD	-0.590779	5.78605	-2.11445	0.0378557	0.675496	-4.08477
NUCB1	-0.30846	5.66163	-2.09258	0.039826	0.675496	-4.12684
MYOM1	1.02398	11.0596	2.07732	0.0412538	0.675496	-4.15599
TMOD4	0.435613	7.56235	2.05309	0.0436098	0.675496	-4.20185
TMSB4X	-0.508983	6.74251	-2.04349	0.044575	0.675496	-4.21989
MYBPC1	0.63853	10.4231	2.04291	0.0446346	0.675496	-4.22099
MYH7	1.57485	14.5765	2.03167	0.0457888	0.675496	-4.242
ENO1	-0.270354	4.39564	-2.01805	0.0472225	0.675496	-4.26734
S100A10	-0.396343	4.11323	-2.00397	0.0487456	0.675496	-4.29338
